# Supplementary material for: A new species of Elasmia Möschler from New Mexico and Texas, and a new subspecies of Elasmia mandela (Druce) from Texas and Oklahoma (Lepidoptera, Notodontidae, Nystaleinae)
Source: Zookeys. 2011 Nov 24;(149):51–67. doi: 10.3897/zookeys.149.1519 (PMC3234409; doi:10.3897/zookeys.149.1519)
Supplement: XML Treatment for Hippia [file zookeys.149.1519-treatment1.xml]

<!DOCTYPE tp:taxon-treatment
  PUBLIC "-//TaxonX//DTD Taxonomic Treatment Publishing DTD v0 20100105//EN" "tax-treatment-NSO.dtd">
<tp:taxon-treatment xmlns:tp="http://www.plazi.org/taxpub"><tp:treatment-meta><mixed-citation publication-type="journal"><person-group><name><surname>Metzler</surname><given-names>Eric H.</given-names></name><name><surname>Knudson</surname><given-names>Edward C.</given-names></name></person-group><article-title>A new species of <italic>Elasmia</italic> Möschler from New Mexico and Texas, and a new subspecies of <italic>Elasmia mandela</italic> (Druce) from Texas and Oklahoma (Lepidoptera, Notodontidae, Nystaleinae)
                </article-title><source>Zookeys</source><day>24</day><month>11</month><year>2011</year><volume>2011</volume><issue>149</issue><fpage>51</fpage><lpage>67</lpage><pub-id pub-id-type="doi">10.3897/zookeys.149.1519</pub-id></mixed-citation></tp:treatment-meta><tp:nomenclature><tp:taxon-name>
                        <tp:taxon-name-part taxon-name-part-type="genus">Hippia</tp:taxon-name-part>
                    </tp:taxon-name><tp:taxon-authority>Möschler, 1878</tp:taxon-authority></tp:nomenclature><tp:treatment-sec sec-type="Discussion"><title>Discussion.</title><p>We examined the illustration of the type and the male and female genitalia of <italic><tp:taxon-name>Hippia mumetes</tp:taxon-name></italic> (<xref ref-type="bibr" rid="B4">Cramer, [1775]</xref>), the type species of <italic><tp:taxon-name>Hippia</tp:taxon-name></italic> <xref ref-type="bibr" rid="B21">Möschler (1878)</xref>. Those examinations show that the North American species, placed in <italic><tp:taxon-name>Hippia</tp:taxon-name></italic>, are not congeneric with <italic><tp:taxon-name>Hippia mumetes</tp:taxon-name></italic>.
                    </p></tp:treatment-sec><ref-list><ref id="B4"><mixed-citation xmlns:xlink="http://www.w3.org/1999/xlink" xlink:type="simple"><person-group><name name-style="western"><surname>Cramer</surname><given-names>P</given-names></name></person-group> (<year>1775</year>)<source> De Uitlandsche Kapellen Voorkomende in de drie Waereld-Deelen Asia, Africa en America, 1, 151 pp.
</source></mixed-citation></ref><ref id="B21"><mixed-citation xmlns:xlink="http://www.w3.org/1999/xlink" xlink:type="simple"><person-group><name name-style="western"><surname>Möschler</surname><given-names>HB</given-names></name></person-group> (<year>1878</year>)<article-title> Beiträge zur Schmetterlingsfauna von Surinam.</article-title><source>Verhandlungen der Zoologisch-Botanischen Gesellschaft in Wien </source><volume>27</volume>: <fpage>629</fpage>-<lpage>700</lpage>.</mixed-citation></ref></ref-list></tp:taxon-treatment>
