# Supplementary material for: A new species of Elasmia Möschler from New Mexico and Texas, and a new subspecies of Elasmia mandela (Druce) from Texas and Oklahoma (Lepidoptera, Notodontidae, Nystaleinae)
Source: Zookeys. 2011 Nov 24;(149):51–67. doi: 10.3897/zookeys.149.1519 (PMC3234409; doi:10.3897/zookeys.149.1519)
Supplement: XML Treatment for Elasmia [file zookeys.149.1519-treatment2.xml]

<!DOCTYPE tp:taxon-treatment
  PUBLIC "-//TaxonX//DTD Taxonomic Treatment Publishing DTD v0 20100105//EN" "tax-treatment-NSO.dtd">
<tp:taxon-treatment xmlns:tp="http://www.plazi.org/taxpub"><tp:treatment-meta><mixed-citation publication-type="journal"><person-group><name><surname>Metzler</surname><given-names>Eric H.</given-names></name><name><surname>Knudson</surname><given-names>Edward C.</given-names></name></person-group><article-title>A new species of <italic>Elasmia</italic> Möschler from New Mexico and Texas, and a new subspecies of <italic>Elasmia mandela</italic> (Druce) from Texas and Oklahoma (Lepidoptera, Notodontidae, Nystaleinae)
                </article-title><source>Zookeys</source><day>24</day><month>11</month><year>2011</year><volume>2011</volume><issue>149</issue><fpage>51</fpage><lpage>67</lpage><pub-id pub-id-type="doi">10.3897/zookeys.149.1519</pub-id></mixed-citation></tp:treatment-meta><tp:nomenclature><tp:taxon-name>
                        <tp:taxon-name-part taxon-name-part-type="genus">Elasmia</tp:taxon-name-part>
                    </tp:taxon-name><tp:taxon-authority>Möschler, 1886</tp:taxon-authority></tp:nomenclature><tp:treatment-sec sec-type="Discussion"><title>Discussion.</title><p>We examined the illustration of the type of <italic><tp:taxon-name>Elasmia lignosa</tp:taxon-name></italic> Möschler, 1886, the type species of <italic><tp:taxon-name>Elasmia</tp:taxon-name></italic>. The North American species, previously placed in <italic><tp:taxon-name>Hippia</tp:taxon-name></italic>, are determined to be congeneric with <italic><tp:taxon-name>Elasmia</tp:taxon-name></italic>
                    </p></tp:treatment-sec></tp:taxon-treatment>
