# Supplementary material for: A new species of Elasmia Möschler from New Mexico and Texas, and a new subspecies of Elasmia mandela (Druce) from Texas and Oklahoma (Lepidoptera, Notodontidae, Nystaleinae)
Source: Zookeys. 2011 Nov 24;(149):51–67. doi: 10.3897/zookeys.149.1519 (PMC3234409; doi:10.3897/zookeys.149.1519)
Supplement: XML Treatment for Elasmia insularis [file zookeys.149.1519-treatment3.xml]

<!DOCTYPE tp:taxon-treatment
  PUBLIC "-//TaxonX//DTD Taxonomic Treatment Publishing DTD v0 20100105//EN" "tax-treatment-NSO.dtd">
<tp:taxon-treatment xmlns:tp="http://www.plazi.org/taxpub"><tp:treatment-meta><mixed-citation publication-type="journal"><person-group><name><surname>Metzler</surname><given-names>Eric H.</given-names></name><name><surname>Knudson</surname><given-names>Edward C.</given-names></name></person-group><article-title>A new species of <italic>Elasmia</italic> Möschler from New Mexico and Texas, and a new subspecies of <italic>Elasmia mandela</italic> (Druce) from Texas and Oklahoma (Lepidoptera, Notodontidae, Nystaleinae)
                </article-title><source>Zookeys</source><day>24</day><month>11</month><year>2011</year><volume>2011</volume><issue>149</issue><fpage>51</fpage><lpage>67</lpage><pub-id pub-id-type="doi">10.3897/zookeys.149.1519</pub-id></mixed-citation></tp:treatment-meta><tp:nomenclature><tp:taxon-name>
                        <tp:taxon-name-part taxon-name-part-type="genus">Elasmia</tp:taxon-name-part>
                        <tp:taxon-name-part taxon-name-part-type="species">insularis</tp:taxon-name-part>
                    </tp:taxon-name><tp:taxon-authority>(Grote, 1866)</tp:taxon-authority><tp:taxon-status xmlns:xlink="http://www.w3.org/1999/xlink" xlink:type="simple">comb. n.</tp:taxon-status></tp:nomenclature><tp:treatment-sec sec-type="Discussion"><title>Discussion.</title><p>The adult and genitalia of <italic><tp:taxon-name>Elasmia insularis</tp:taxon-name></italic> were illustrated in <xref ref-type="bibr" rid="B24">Torre and Alayo (1959)</xref>. We examined male specimens, and their genitalia, of <italic><tp:taxon-name>Elasmia insularis</tp:taxon-name></italic> from Cuba. <italic><tp:taxon-name>Elasmia insularis</tp:taxon-name></italic> is not known to occur in Florida (<xref ref-type="bibr" rid="B10">Heppner 2003</xref>), and it is doubtful that it occurs in the U.S. Inclusion of <italic><tp:taxon-name>Elasmia insularis</tp:taxon-name></italic> in <xref ref-type="bibr" rid="B16">Lafontaine and Schmidt (2010)</xref> was based on erroneous reports from Texas (<xref ref-type="bibr" rid="B13">Knudson and Bordelon 1999</xref>).
                    </p></tp:treatment-sec><ref-list><ref id="B24"><mixed-citation xmlns:xlink="http://www.w3.org/1999/xlink" xlink:type="simple"><person-group><name name-style="western"><surname>Torre</surname><given-names>SL</given-names></name><name name-style="western"><surname>Alayo</surname><given-names>P</given-names></name></person-group> (<year>1959</year>)<source> Revision de las Notodontidae de Cuba, con la descripcion de dos nuevas especies.</source><publisher-name>Universidad de Oriente</publisher-name>, <publisher-loc>Santiago de Cuba</publisher-loc>, <lpage>60</lpage> pp.</mixed-citation></ref><ref id="B10"><mixed-citation xmlns:xlink="http://www.w3.org/1999/xlink" xlink:type="simple"><person-group><name name-style="western"><surname>Heppner</surname><given-names>JB</given-names></name></person-group> (<year>2003</year>)<source> Arthropods of Florida and Neighboring Land Areas Volume 17 Lepidoptera of Florida Part 1 Introduction and Catalog.</source><publisher-name>Florida Department of Agriculture &amp; Consumer Services, Gainesville</publisher-name>, <publisher-loc>Florida</publisher-loc>, <lpage>670</lpage> pp.</mixed-citation></ref><ref id="B16"><mixed-citation xmlns:xlink="http://www.w3.org/1999/xlink" xlink:type="simple"><person-group><name name-style="western"><surname>Lafontaine</surname><given-names>JD</given-names></name><name name-style="western"><surname>Schmidt</surname><given-names>BC</given-names></name></person-group> (<year>2010</year>)<article-title> Annotated check list of the Noctuoidea (Insecta, Lepidoptera) of North America north of Mexico.</article-title><source>ZooKeys </source><volume>40</volume>: <fpage>1</fpage>-<lpage>239</lpage>. <ext-link ext-link-type="uri" xlink:href="http://dx.doi.org/10.3897/zookeys.40.414" xlink:type="simple">doi: 10.3897/zookeys.40.414</ext-link></mixed-citation></ref><ref id="B13"><mixed-citation xmlns:xlink="http://www.w3.org/1999/xlink" xlink:type="simple"><person-group><name name-style="western"><surname>Knudson</surname><given-names>EC</given-names></name><name name-style="western"><surname>Bordelon</surname><given-names>C</given-names></name></person-group> (<year>1999</year>)<source> Checklist of the Lepidoptera of Texas.</source><publisher-name>Houston</publisher-name>, <publisher-loc>Texas</publisher-loc>, <lpage>48</lpage> pp.</mixed-citation></ref></ref-list></tp:taxon-treatment>
