# Supplementary material for: A new species of Elasmia Möschler from New Mexico and Texas, and a new subspecies of Elasmia mandela (Druce) from Texas and Oklahoma (Lepidoptera, Notodontidae, Nystaleinae)
Source: Zookeys. 2011 Nov 24;(149):51–67. doi: 10.3897/zookeys.149.1519 (PMC3234409; doi:10.3897/zookeys.149.1519)
Supplement: XML Treatment for Elasmia packardii [file zookeys.149.1519-treatment4.xml]

<!DOCTYPE tp:taxon-treatment
  PUBLIC "-//TaxonX//DTD Taxonomic Treatment Publishing DTD v0 20100105//EN" "tax-treatment-NSO.dtd">
<tp:taxon-treatment xmlns:tp="http://www.plazi.org/taxpub"><tp:treatment-meta><mixed-citation publication-type="journal"><person-group><name><surname>Metzler</surname><given-names>Eric H.</given-names></name><name><surname>Knudson</surname><given-names>Edward C.</given-names></name></person-group><article-title>A new species of <italic>Elasmia</italic> Möschler from New Mexico and Texas, and a new subspecies of <italic>Elasmia mandela</italic> (Druce) from Texas and Oklahoma (Lepidoptera, Notodontidae, Nystaleinae)
                </article-title><source>Zookeys</source><day>24</day><month>11</month><year>2011</year><volume>2011</volume><issue>149</issue><fpage>51</fpage><lpage>67</lpage><pub-id pub-id-type="doi">10.3897/zookeys.149.1519</pub-id></mixed-citation></tp:treatment-meta><tp:nomenclature><tp:taxon-name>
                        <tp:taxon-name-part taxon-name-part-type="genus">Elasmia</tp:taxon-name-part>
                        <tp:taxon-name-part taxon-name-part-type="species">packardii</tp:taxon-name-part>
                    <object-id xmlns:xlink="http://www.w3.org/1999/xlink" xlink:type="simple">http://species-id.net/wiki/Elasmia_packardii</object-id>
                    </tp:taxon-name><tp:taxon-authority>(Morrison, 1875)</tp:taxon-authority><tp:taxon-status xmlns:xlink="http://www.w3.org/1999/xlink" xlink:type="simple">comb. n.</tp:taxon-status><xref ref-type="fig" rid="F1">Figs 1–4</xref><xref ref-type="fig" rid="F3">11–13</xref><xref ref-type="fig" rid="F4">20, 23</xref><xref ref-type="fig" rid="F5">26</xref></tp:nomenclature><tp:treatment-sec sec-type="Description"><title>Description.</title><p>Overall color light gray blue to gray with obscure transverse forewing markings, sometimes showing slight brownish shadings over reniform spot and in postmedial and subterminal areas. Males and females similar in appearance; male antenna narrowly bipectinate in basal ¾, with dense setae on ventral surface. Female antenna filiform for entire length, with sparse setae. Apex of forewing marked with a diagonal white and dark shade. Forewing length in males 12–15 mm (mean = 14 mm, n = 72), and in females 13–16 mm (mean = 14 mm, n = 25). Male genitalia (<xref ref-type="fig" rid="F3">Figs 11–13</xref>) distinguished by a helmet-shaped uncus with gradually widening sides. Female genitalia (<xref ref-type="fig" rid="F4">Fig. 20</xref>) with membranous papilla anales partially hidden from view. Ductus bursae broad and short, dorso-ventrally compressed; corpus bursae, round in profile, with a single shark tooth-shaped signum, also with a heavily sclerotized, perpendicular, thumb-like projection ventrally and a sclerotized finger-like<!--PageBreak--> pocket appressed to corpus bursae dorsally. Deciduous cornuti from male vesica may be found in corpus bursae.
                    </p></tp:treatment-sec><tp:treatment-sec sec-type="Remarks"><title>Remarks.</title><p><xref ref-type="bibr" rid="B20">Morrison (1875)</xref> described <italic><tp:taxon-name>Elasmia packardii</tp:taxon-name></italic> from Waco, Bosque County, Texas (<xref ref-type="fig" rid="F1">Fig. 2</xref>) based on a single female specimen (<xref ref-type="fig" rid="F1">Fig. 1</xref>). Adults are on the wing from April through early October.
                    </p></tp:treatment-sec><tp:treatment-sec sec-type="Distribution and Biology"><title>Distribution and Biology.</title><p><italic><tp:taxon-name>Elasmia packardii</tp:taxon-name></italic> occurs in Texas, Arizona, New Mexico, Oklahoma, and Kansas (<xref ref-type="fig" rid="F5">Fig. 26</xref>); it is common at Carlsbad Caverns National Park. Its distribution in Mexico is unknown. The larvae feed on <italic><tp:taxon-name>Ungnadia speciosa</tp:taxon-name></italic> Endl. (Mexican buckeye) (R.O. Kendall specimens in TAM) and <italic><tp:taxon-name>Sapindus saponaria</tp:taxon-name></italic> var. <italic>drummondii</italic> (Hook. &amp; Arn.) L. Benson (soapberry tree) (both <tp:taxon-name>Sapindaceae</tp:taxon-name>) (R.O. Kendall specimens in AMNH and TAM).
                    </p><fig id="F1" position="float" orientation="portrait"><caption><p><bold>Figures 1–6.</bold> <italic><tp:taxon-name>Elasmia</tp:taxon-name></italic>adults. <bold>1</bold> <italic><tp:taxon-name>E</tp:taxon-name></italic>. <italic>packardii</italic> female holotype <bold>2</bold> <italic><tp:taxon-name>E</tp:taxon-name></italic>. <italic>packardii</italic> holotype labels <bold>3</bold> <italic><tp:taxon-name>Elasmia packardii</tp:taxon-name></italic> male <bold>4</bold> <italic><tp:taxon-name>Elasmia packardii</tp:taxon-name></italic> female <bold>5</bold> <italic><tp:taxon-name>Elasmia cave</tp:taxon-name></italic> male holotype <bold>6</bold> <italic><tp:taxon-name>Elasmia cave</tp:taxon-name></italic> female paratype.</p></caption><graphic xmlns:xlink="http://www.w3.org/1999/xlink" xlink:href="ZooKeys-149-051-g001.jpg" position="float" orientation="portrait" xlink:type="simple"/></fig><fig id="F2" position="float" orientation="portrait"><caption><p><bold>Figures 7–10.</bold> <italic><tp:taxon-name>Elasmia</tp:taxon-name></italic>adults. <bold>7</bold> <italic><tp:taxon-name>Elasmia mandela</tp:taxon-name></italic> male <bold>8</bold> <italic><tp:taxon-name>Elasmia mandela</tp:taxon-name></italic> female <bold>9</bold> <italic><tp:taxon-name>Elasmia mandela santaana</tp:taxon-name></italic> male holotype <bold>10</bold> <italic><tp:taxon-name>Elasmia mandela santaana</tp:taxon-name></italic> female paratype.</p></caption><graphic xmlns:xlink="http://www.w3.org/1999/xlink" xlink:href="ZooKeys-149-051-g002.jpg" position="float" orientation="portrait" xlink:type="simple"/></fig><fig id="F3" position="float" orientation="portrait"><caption><p><bold>Figures 11–19.</bold> <italic><tp:taxon-name>Elasmia</tp:taxon-name></italic>male genitalia. <bold>11</bold> <italic><tp:taxon-name>Elasmia packardii</tp:taxon-name></italic> male genitalia genital capsule slide E.H.M. 343 <bold>12</bold> <italic><tp:taxon-name>Elasmia packardii</tp:taxon-name></italic> male genitalia detail of terminus of costulae slide E.H.M. 343 <bold>13</bold> <italic><tp:taxon-name>Elasmia packardii</tp:taxon-name></italic> male genitalia aedeagus slide E.H.M. 343 <bold>14</bold> <italic><tp:taxon-name>Elasmia cave</tp:taxon-name></italic> male genitalia paratype genital capsule slide E.H.M. 355 <bold>15 </bold><italic><tp:taxon-name>Elasmia cave</tp:taxon-name></italic> male genitalia detail of terminus of costulae slide E.H.M. 355 <bold>16</bold> <italic><tp:taxon-name>Elasmia cave</tp:taxon-name></italic> male genitalia paratype aedeagus slide E.H.M. 355 <bold>17</bold> <italic><tp:taxon-name>Elasmia mandela santaana</tp:taxon-name></italic> male genitalia paratype genital capsule slide E.H.M. 359 <bold>18</bold> <italic><tp:taxon-name>Elasmia mandela santaana</tp:taxon-name></italic> male genitalia detail of terminus of costulae slide E.H.M. 359 <bold>19</bold> <italic><tp:taxon-name>Elasmia mandela santaana</tp:taxon-name></italic> male genitalia paratype aedeagus slide E.H.M. 359.</p></caption><graphic xmlns:xlink="http://www.w3.org/1999/xlink" xlink:href="ZooKeys-149-051-g003.jpg" position="float" orientation="portrait" xlink:type="simple"/></fig></tp:treatment-sec><tp:treatment-sec><!--Section generated to contain objects referenced in tp:taxon-treatment.--><fig id="F4" position="float" orientation="portrait"><caption><p><bold>Figures 20–25.</bold> <italic><tp:taxon-name>Elasmia</tp:taxon-name></italic>female genitalia and male eighth sternites. <bold>20</bold> <italic><tp:taxon-name>Elasmia packardii</tp:taxon-name></italic> female genitalia slide E.H.M. 347 <bold>21</bold> <italic><tp:taxon-name>Elasmia cave</tp:taxon-name></italic> female genitalia paratype slide E.H.M. 409 <bold>22</bold> <italic><tp:taxon-name>Elasmia mandela santaana</tp:taxon-name></italic> female genitalia paratype slide E.H.M. 410 <bold>23</bold> Eighth sternite of male of <italic><tp:taxon-name>Elasmia packardii</tp:taxon-name></italic> slide E.H.M. 343 <bold>24</bold> Eighth sternite of male of <italic><tp:taxon-name>Elasmia cave</tp:taxon-name></italic> paratype slide E.H.M. 355 <bold>25</bold> Eighth sternite of male of <italic><tp:taxon-name>Elasmia mandela santaana</tp:taxon-name></italic> paratype slide E.H.M. 359.</p></caption><graphic xmlns:xlink="http://www.w3.org/1999/xlink" xlink:href="ZooKeys-149-051-g004.jpg" position="float" orientation="portrait" xlink:type="simple"/></fig><fig id="F5" position="float" orientation="portrait"><caption><p><bold>Figure 26.</bold> Distribution map for <italic><tp:taxon-name>Elasmia packardii</tp:taxon-name></italic> in United States.</p></caption><graphic xmlns:xlink="http://www.w3.org/1999/xlink" xlink:href="ZooKeys-149-051-g005.jpg" position="float" orientation="portrait" xlink:type="simple"/></fig></tp:treatment-sec><ref-list><ref id="B20"><mixed-citation xmlns:xlink="http://www.w3.org/1999/xlink" xlink:type="simple"><person-group><name name-style="western"><surname>Morrison</surname><given-names>HK</given-names></name></person-group> (<year>1875</year>)<article-title> Notes on North American Lepidoptera.</article-title><source>Annals of the Lyceum of Natural History of New York </source><volume>11</volume>: <fpage>91</fpage>-<lpage>104</lpage>. <ext-link ext-link-type="uri" xlink:href="http://dx.doi.org/10.1111/j.1749-6632.1876.tb00066.x" xlink:type="simple">doi: 10.1111/j.1749-6632.1876.tb00066.x</ext-link></mixed-citation></ref></ref-list></tp:taxon-treatment>
