# Supplementary material for: A new species of Elasmia Möschler from New Mexico and Texas, and a new subspecies of Elasmia mandela (Druce) from Texas and Oklahoma (Lepidoptera, Notodontidae, Nystaleinae)
Source: Zookeys. 2011 Nov 24;(149):51–67. doi: 10.3897/zookeys.149.1519 (PMC3234409; doi:10.3897/zookeys.149.1519)
Supplement: XML Treatment for Elasmia mandela [file zookeys.149.1519-treatment6.xml]

<!DOCTYPE tp:taxon-treatment
  PUBLIC "-//TaxonX//DTD Taxonomic Treatment Publishing DTD v0 20100105//EN" "tax-treatment-NSO.dtd">
<tp:taxon-treatment xmlns:tp="http://www.plazi.org/taxpub"><tp:treatment-meta><mixed-citation publication-type="journal"><person-group><name><surname>Metzler</surname><given-names>Eric H.</given-names></name><name><surname>Knudson</surname><given-names>Edward C.</given-names></name></person-group><article-title>A new species of <italic>Elasmia</italic> Möschler from New Mexico and Texas, and a new subspecies of <italic>Elasmia mandela</italic> (Druce) from Texas and Oklahoma (Lepidoptera, Notodontidae, Nystaleinae)
                </article-title><source>Zookeys</source><day>24</day><month>11</month><year>2011</year><volume>2011</volume><issue>149</issue><fpage>51</fpage><lpage>67</lpage><pub-id pub-id-type="doi">10.3897/zookeys.149.1519</pub-id></mixed-citation></tp:treatment-meta><tp:nomenclature><tp:taxon-name>
                        <tp:taxon-name-part taxon-name-part-type="genus">Elasmia</tp:taxon-name-part>
                        <tp:taxon-name-part taxon-name-part-type="species">mandela</tp:taxon-name-part>
                    <object-id xmlns:xlink="http://www.w3.org/1999/xlink" xlink:type="simple">http://species-id.net/wiki/Elasmia_mandela</object-id>
                    </tp:taxon-name><tp:taxon-authority>(Druce, 1887)</tp:taxon-authority><xref ref-type="fig" rid="F2">Figs 7, 8</xref></tp:nomenclature><tp:treatment-sec sec-type="Description"><title>Description.</title><p>Overall color dark gray brown with obscure transverse forewing markings. Males and females similar in appearance. Male antenna narrowly bipectinate in basal ¾, with dense setae on ventral surface. Female antenna filiform for entire length, with sparse setae. Apex of forewing with a diagonal white mark. Reniform spot outlined with pale-orange scales, not contrasting. Forewing length in males 17.0–18.0 mm (mean = 17.2 mm, n = 5), and in females 18.0–20.0 mm (mean = 19.3 mm, n = 7). Male genitalia distinguished by uncus with abruptly widening sides, like a manta ray, and robust saccular area (Barth’s Organ). Female genitalia with membranous papilla anales that are partially hidden from view. Ductus bursae broad and short, dorso-ventrally compressed; corpus bursae round in profile, with a single shark tooth shaped signum, also with a heavily-sclerotized, perpendicular, thumb-like projection ventrally and a sclerotized finger-like pocket appressed to corpus bursae dorsally.</p></tp:treatment-sec><tp:treatment-sec sec-type="Remarks"><title>Remarks.</title><p><xref ref-type="bibr" rid="B5">Druce (1887)</xref> described <italic><tp:taxon-name>Elasmia mandela</tp:taxon-name></italic> from Presidio, Mexico, based on a single female specimen. We examined a photograph of the type and it’s genitalia. We also examined specimens from Vera Cruz and Yucatan, Mexico (AMNH), and from Costa Rica (JBS).
                    </p></tp:treatment-sec><tp:treatment-sec sec-type="Distribution and biology"><title>Distribution and biology.</title><p><italic><tp:taxon-name>Elasmia mandela</tp:taxon-name></italic> occurs in Mexico and Costa Rica. Its distribution in other Central American countries is unknown. The larval hosts in Costa Rica are one species of <tp:taxon-name>Rhamnaceae</tp:taxon-name> and 22 species of <tp:taxon-name>Sapindaceae</tp:taxon-name> (<xref ref-type="bibr" rid="B11">Janzen and Hallwachs 2009</xref>).
                    </p></tp:treatment-sec><tp:treatment-sec><!--Section generated to contain objects referenced in tp:taxon-treatment.--><fig id="F2" position="float" orientation="portrait"><caption><p><bold>Figures 7–10.</bold> <italic><tp:taxon-name>Elasmia</tp:taxon-name></italic>adults. <bold>7</bold> <italic><tp:taxon-name>Elasmia mandela</tp:taxon-name></italic> male <bold>8</bold> <italic><tp:taxon-name>Elasmia mandela</tp:taxon-name></italic> female <bold>9</bold> <italic><tp:taxon-name>Elasmia mandela santaana</tp:taxon-name></italic> male holotype <bold>10</bold> <italic><tp:taxon-name>Elasmia mandela santaana</tp:taxon-name></italic> female paratype.</p></caption><graphic xmlns:xlink="http://www.w3.org/1999/xlink" xlink:href="ZooKeys-149-051-g002.jpg" position="float" orientation="portrait" xlink:type="simple"/></fig></tp:treatment-sec><ref-list><ref id="B5"><mixed-citation xmlns:xlink="http://www.w3.org/1999/xlink" xlink:type="simple"><person-group><name name-style="western"><surname>Druce</surname><given-names>H</given-names></name></person-group> (<year>1887</year>)<source> Insecta. Lepidoptera-Heterocera Volume 1 In: Godman FD, Salvin O (Eds), Biologia Centrali-Americana, London, England, 490 pp.
</source></mixed-citation></ref><ref id="B11"><mixed-citation xmlns:xlink="http://www.w3.org/1999/xlink" xlink:type="simple"><person-group><name name-style="western"><surname>Janzen</surname><given-names>DH</given-names></name><name name-style="western"><surname>Hallwachs</surname><given-names>W</given-names></name></person-group> (<year>2009</year>)<source> Area de Conservación Guanacaste (ACG), northwestern Costa Rica, caterpillars, pupae, butterflies &amp; moths.</source> [accessed 3 March 2011: <ext-link ext-link-type="uri" xlink:href="http://janzen.sas.upenn.edu/caterpillars/database.lasso" xlink:type="simple">http://janzen.sas.upenn.edu/caterpillars/database.lasso</ext-link>]</mixed-citation></ref></ref-list></tp:taxon-treatment>
