# Supplementary material for: A new species of Elasmia Möschler from New Mexico and Texas, and a new subspecies of Elasmia mandela (Druce) from Texas and Oklahoma (Lepidoptera, Notodontidae, Nystaleinae)
Source: Zookeys. 2011 Nov 24;(149):51–67. doi: 10.3897/zookeys.149.1519 (PMC3234409; doi:10.3897/zookeys.149.1519)
Supplement: XML Treatment for Elasmia mandela santaana [file zookeys.149.1519-treatment7.xml]

<!DOCTYPE tp:taxon-treatment
  PUBLIC "-//TaxonX//DTD Taxonomic Treatment Publishing DTD v0 20100105//EN" "tax-treatment-NSO.dtd">
<tp:taxon-treatment xmlns:tp="http://www.plazi.org/taxpub"><tp:treatment-meta><mixed-citation publication-type="journal"><person-group><name><surname>Metzler</surname><given-names>Eric H.</given-names></name><name><surname>Knudson</surname><given-names>Edward C.</given-names></name></person-group><article-title>A new species of <italic>Elasmia</italic> Möschler from New Mexico and Texas, and a new subspecies of <italic>Elasmia mandela</italic> (Druce) from Texas and Oklahoma (Lepidoptera, Notodontidae, Nystaleinae)
                </article-title><source>Zookeys</source><day>24</day><month>11</month><year>2011</year><volume>2011</volume><issue>149</issue><fpage>51</fpage><lpage>67</lpage><pub-id pub-id-type="doi">10.3897/zookeys.149.1519</pub-id></mixed-citation></tp:treatment-meta><tp:nomenclature><tp:taxon-name>
                        <tp:taxon-name-part taxon-name-part-type="genus">Elasmia</tp:taxon-name-part>
                        <tp:taxon-name-part taxon-name-part-type="species">mandela</tp:taxon-name-part>
                        <tp:taxon-name-part taxon-name-part-type="subspecies">santaana</tp:taxon-name-part>
                    <object-id xmlns:xlink="http://www.w3.org/1999/xlink" xlink:type="simple">urn:lsid:zoobank.org:act:9B30138B-9B92-4B81-9797-82B59ABE417F</object-id>
                    <object-id xmlns:xlink="http://www.w3.org/1999/xlink" xlink:type="simple">http://species-id.net/wiki/Elasmia_mandela_santaana</object-id>
                    </tp:taxon-name><tp:taxon-authority>Metzler &amp; Knudson</tp:taxon-authority><tp:taxon-status xmlns:xlink="http://www.w3.org/1999/xlink" xlink:type="simple">subsp. n.</tp:taxon-status><xref ref-type="fig" rid="F2">Figs 9, 10</xref><xref ref-type="fig" rid="F3">17–19</xref><xref ref-type="fig" rid="F4">22, 25</xref><xref ref-type="fig" rid="F7">28</xref></tp:nomenclature><tp:treatment-sec sec-type="Type material"><title>Type material.</title><p>Holotype male: “Hidalgo Co. Texas 31-X-83 Santa Ana Refuge leg. E.C. Knudson” “HOLOTYPE USNM <italic><tp:taxon-name>Elasmia mandela santaana</tp:taxon-name></italic> Metzler &amp; Knudson” [red handwritten label] (USNM). Paratypes: 13 males; 10 females: TEXAS: Harris Co: TX. Houston, Leg. E.C. Knudson, 9-VIII-75. Hidalgo Co. TX. Santa Ana NWR, 6-IX-92, leg. E.C. Knudson. Texas: Uvalde Co. Concan, 15-V-10, B/K. Tarrant Co. Texas Benbrook, 30-IV-78, leg. E.C. Knudson. Terrel Co. Tex. Sanderson, 25-IV-81, leg. E.C. Knudson. Kerrville. Texas, Barnes Collection. Kerrville, Texas. VIII 1904. Kerrville, TX. H. Lacy Collector. Kerrville, 4-23-08, TX. F.C. Pratt Collector. Texas, San Patricio Co. Welder Wildlife Refuge near Sinton, Texas, 14-16-VI-85, leg. E.C. Knudson. Hidalgo Co., TX, Bentsen State Park, 6-VIII-94, E. Knudson coll. Montgomery Co. Tex. Sawdust Rd. &amp; I.S. 45, leg. E.C. Knudson, 20-VI-75. Brownsville, Tex III-10-29, F.H. Benjamin collr, Barnes Collection. Alpine, TX. 8–14 May, 8–14 July, 15–21 Aug. 1926, O.C. Poling, Coll[ector]. TEXAS: Smith Cany., Guadalupe Mountains, Culberson Co., 5750’ May 22, 1973, Douglas C. Ferguson. OK: Caddo Co. Methodist Youth Camp 1 October 1994 J.M. Nelson Coll. OK: Tulsa Co. Sand Springs 145<sup>th</sup> &amp; W. 19<sup>th</sup> St. Aug 27 - Sept 1, 2008 J.F. Fisher, Collr. at black light. OK: Tulsa Co. Sand Springs 145<sup>th</sup> &amp; W. 19<sup>th</sup> St. September 12, 2008 J.F. Fisher, Collr. at black light. (TLSRC, ORU, USNM).
                    </p></tp:treatment-sec><tp:treatment-sec sec-type="Etymology"><title>Etymology.</title><p>The name of this subspecies, <italic>santaana</italic>,refers to its type locality, Santa Ana National Wildlife Refuge in Texas. The name is treated as a noun in apposition.
                    </p></tp:treatment-sec><tp:treatment-sec sec-type="Diagnosis"><title>Diagnosis.</title><p><italic><tp:taxon-name>Elasmia mandela santaana</tp:taxon-name></italic> is gray overall. The adult resembles a large example of <italic><tp:taxon-name>Elasmia packardii</tp:taxon-name></italic>; <italic><tp:taxon-name>Elasmia mandela santaana</tp:taxon-name></italic> has a contrasting dark scale patch in the reniform/subreniform area. <italic><tp:taxon-name>Elasmia mandela santaana</tp:taxon-name></italic> (mean forewing length = 16 mm) is larger than <italic><tp:taxon-name>Elasmia packardii</tp:taxon-name></italic> (mean forewing length = 14 mm) and <italic><tp:taxon-name>Elasmia mandela santaana</tp:taxon-name></italic>’s Barth’s Organ is relatively larger. The lateral margin of the uncus in <italic><tp:taxon-name>Elasmia packardii</tp:taxon-name></italic> has a slight shoulder immediately below the apex, whereas in <italic><tp:taxon-name>Elasmia mandela santaana</tp:taxon-name></italic> the lateral margin of the uncus is flared outward. <italic><tp:taxon-name>Elasmia mandela santaana</tp:taxon-name></italic> is a gray moth, and <italic><tp:taxon-name>Elasmia cave</tp:taxon-name></italic> is a<!--PageBreak--> brown moth. The male and female genitalia of <italic><tp:taxon-name>Elasmia mandela santaana</tp:taxon-name></italic> are similar to those of <italic><tp:taxon-name>Elasmia cave</tp:taxon-name></italic>. The costulae of <italic><tp:taxon-name>Elasmia cave</tp:taxon-name></italic> are abruptly bent and swollen apically (<xref ref-type="fig" rid="F3">Fig. 15</xref>); the costulae of <italic><tp:taxon-name>Elasmia mandela santaana</tp:taxon-name></italic> may be slightly swollen but not bent apically (<xref ref-type="fig" rid="F3">Fig. 18</xref>).
                    </p></tp:treatment-sec><tp:treatment-sec sec-type="Description"><title>Description.</title><p>Adult male (<xref ref-type="fig" rid="F2">Fig. 9</xref>): <italic>Head</italic>: smoky gray, scales strap-like, erect, a vague fuscous shade between eyes below antennae, a vague fuscous shade behind antennae. Labial palpus erect, extending to base of antenna, smoky brown gray with two dark-brown lateral lines, ventral scales on 1st and 2nd segments long, not shaggy, 3rd segment closely scaled. Haustellum coiled between labial palpi. Antenna narrowly bipectinate for basal 3/4, each ramus tipped with long setae, apical 1/4 ciliate, with short setae, dorsal surface smoky, closely scaled, ventral surface naked. <italic>Thorax</italic>: pale brown behind head; collar narrow, black, dorsum smoky with blackish brown-tipped scales on disc; tegula pale smoky, edged with black scales, scales strap-like; underside dark smoky gray with pale-tipped scales, smoky laterally, hair-like. Legs: smoky dark gray brown, closely scaled, each segment and each tarsomere apex ringed with pale. Forewing: length 15–17 mm, mean 16 mm, n = 7. Dorsal surface ground color smoky gray; basal line pale at costa, finely lined with black; antemedial line pale, sinuous, finely lined with black; postmedial line sinuous, pale, finely lined with black; subterminal line a series of fuscous black bars; terminal line a fine fuscous line; orbicular spot inconspicuous; reniform spot a black bar outlined with pale, dark blackish shade in lower part; subreniform spot contrasting black and fuscous; costa apex pale gray tan to white; dark line with dark shade from apex oblique to subreniform spot. Ventral surface smoky; terminal line black; fringe smoky. Hind wing. Dorsal surface ground color smoky gray, darker distally; fringe pale. Ventral surface ground color smoky, with scattered fuscous scales; fringe smoky. <italic>Abdomen</italic>: smoky, basal tuft blackish, underside smoky. <italic>Genitalia</italic> (<xref ref-type="fig" rid="F3">Fig. 17</xref>): Uncus flattened, flared outward laterally, with narrow shoulders immediately below apex, apex setose, pointed; socii large, setose, bent at approximately 90°, each arm with an ear-like ridge; tegumen flattened; saccus U-shaped, short; juxta shield shaped, dorsal margin a half circular cutout; diaphragma bearing two sclerotized processes (costulae) near bases of valvae costa, bent at 90°, apex slightly swollen (<xref ref-type="fig" rid="F3">Fig. 18</xref>); valve setose, sclerotized dorsally, membranous ventrally, Barth’s Organ robust, with numerous chevron-shaped parallel pleats, cucullus poorly defined with three narrow curved ridges, corona with weak, mesally-directed, curved setae. Aedeagus (<xref ref-type="fig" rid="F3">Fig. 19</xref>) straight, abruptly flared out anteriorly, flattened, spoon shaped; vesica lightly sclerotized, with a patch of deciduous stellate (like a starfish) spicule-shaped cornuti; subbasal diverticulum with a nipple-shaped cornutus; apex lightly sclerotized, one large basal diverticulum with two subbasal lobes.
                    </p><p>Adult female (<xref ref-type="fig" rid="F2">Fig. 10</xref>). Similar to male except; antenna filiform without long setae; top of head yellow to orange; collar to disc of thorax yellow to orange. Fore<!--PageBreak-->wing length = 16–18 mm, mean 17 mm, n = 9. <italic>Genitalia</italic> (<xref ref-type="fig" rid="F4">Fig. 22</xref>). Papillae anales membranous, setose, hidden from view between sclerotized extensions of ninth abdominal segment; posterior apophyses slender; anterior apophyses slender; ductus bursae short, broad; corpus bursae round, with a single shark tooth-shaped signum; dorsal wall of corpus bursae sclerotized, forming a thumb-like extension, without bulbous terminus; sclerotized ventral wall with a pock-marked, finger-like extension appressed to surface of corpus bursae.
                    </p></tp:treatment-sec><tp:treatment-sec sec-type="Remarks"><title>Remarks.</title><p>We make this a subspecies of <italic><tp:taxon-name>Elasmia mandela</tp:taxon-name></italic> because the color of the forewings is different from <italic><tp:taxon-name>Elasmia mandela mandela</tp:taxon-name></italic>, it is slightly smaller, and it is geographically separated from <italic><tp:taxon-name>Elasmia mandela</tp:taxon-name></italic>. The male and female genitalia, however, are indistinguishable from those of <italic><tp:taxon-name>Elasmia mandela mandela</tp:taxon-name></italic>. Some specimens from Oklahoma were previously misidentified as <italic><tp:taxon-name>Elasmia insularis</tp:taxon-name></italic>.
                    </p></tp:treatment-sec><tp:treatment-sec sec-type="Distribution and biology"><title>Distribution and biology.</title><p>In the U.S., <italic><tp:taxon-name>Elasmia mandela santaana</tp:taxon-name></italic> has been recorded from Texas and Oklahoma; its distribution in Mexico is unknown. A larval host (R. O. Kendall specimens in TAM) is <italic><tp:taxon-name>Unganadia speciosa</tp:taxon-name></italic> Endl. (Mexican buckeye) (<tp:taxon-name>Sapindaceae</tp:taxon-name>). The type locality was selected because the U.S. Fish and Wildlife Service will protect it into perpetuity.<!--PageBreak--><!--PageBreak-->
                    </p><fig id="F5" position="float" orientation="portrait"><caption><p><bold>Figure 26.</bold> Distribution map for <italic><tp:taxon-name>Elasmia packardii</tp:taxon-name></italic> in United States.</p></caption><graphic xmlns:xlink="http://www.w3.org/1999/xlink" xlink:href="ZooKeys-149-051-g005.jpg" position="float" orientation="portrait" xlink:type="simple"/></fig><fig id="F6" position="float" orientation="portrait"><caption><p><bold>Figure 27.</bold> Distribution map for <italic><tp:taxon-name>Elasmia cave</tp:taxon-name></italic> in United States.</p></caption><graphic xmlns:xlink="http://www.w3.org/1999/xlink" xlink:href="ZooKeys-149-051-g006.jpg" position="float" orientation="portrait" xlink:type="simple"/></fig><fig id="F7" position="float" orientation="portrait"><caption><p><bold>Figure 28.</bold> Distribution map for <italic><tp:taxon-name>Elasmia mandela santaana</tp:taxon-name></italic> in United States.</p></caption><graphic xmlns:xlink="http://www.w3.org/1999/xlink" xlink:href="ZooKeys-149-051-g007.jpg" position="float" orientation="portrait" xlink:type="simple"/></fig></tp:treatment-sec><tp:treatment-sec><!--Section generated to contain objects referenced in tp:taxon-treatment.--><fig id="F2" position="float" orientation="portrait"><caption><p><bold>Figures 7–10.</bold> <italic><tp:taxon-name>Elasmia</tp:taxon-name></italic>adults. <bold>7</bold> <italic><tp:taxon-name>Elasmia mandela</tp:taxon-name></italic> male <bold>8</bold> <italic><tp:taxon-name>Elasmia mandela</tp:taxon-name></italic> female <bold>9</bold> <italic><tp:taxon-name>Elasmia mandela santaana</tp:taxon-name></italic> male holotype <bold>10</bold> <italic><tp:taxon-name>Elasmia mandela santaana</tp:taxon-name></italic> female paratype.</p></caption><graphic xmlns:xlink="http://www.w3.org/1999/xlink" xlink:href="ZooKeys-149-051-g002.jpg" position="float" orientation="portrait" xlink:type="simple"/></fig><fig id="F3" position="float" orientation="portrait"><caption><p><bold>Figures 11–19.</bold> <italic><tp:taxon-name>Elasmia</tp:taxon-name></italic>male genitalia. <bold>11</bold> <italic><tp:taxon-name>Elasmia packardii</tp:taxon-name></italic> male genitalia genital capsule slide E.H.M. 343 <bold>12</bold> <italic><tp:taxon-name>Elasmia packardii</tp:taxon-name></italic> male genitalia detail of terminus of costulae slide E.H.M. 343 <bold>13</bold> <italic><tp:taxon-name>Elasmia packardii</tp:taxon-name></italic> male genitalia aedeagus slide E.H.M. 343 <bold>14</bold> <italic><tp:taxon-name>Elasmia cave</tp:taxon-name></italic> male genitalia paratype genital capsule slide E.H.M. 355 <bold>15 </bold><italic><tp:taxon-name>Elasmia cave</tp:taxon-name></italic> male genitalia detail of terminus of costulae slide E.H.M. 355 <bold>16</bold> <italic><tp:taxon-name>Elasmia cave</tp:taxon-name></italic> male genitalia paratype aedeagus slide E.H.M. 355 <bold>17</bold> <italic><tp:taxon-name>Elasmia mandela santaana</tp:taxon-name></italic> male genitalia paratype genital capsule slide E.H.M. 359 <bold>18</bold> <italic><tp:taxon-name>Elasmia mandela santaana</tp:taxon-name></italic> male genitalia detail of terminus of costulae slide E.H.M. 359 <bold>19</bold> <italic><tp:taxon-name>Elasmia mandela santaana</tp:taxon-name></italic> male genitalia paratype aedeagus slide E.H.M. 359.</p></caption><graphic xmlns:xlink="http://www.w3.org/1999/xlink" xlink:href="ZooKeys-149-051-g003.jpg" position="float" orientation="portrait" xlink:type="simple"/></fig><fig id="F4" position="float" orientation="portrait"><caption><p><bold>Figures 20–25.</bold> <italic><tp:taxon-name>Elasmia</tp:taxon-name></italic>female genitalia and male eighth sternites. <bold>20</bold> <italic><tp:taxon-name>Elasmia packardii</tp:taxon-name></italic> female genitalia slide E.H.M. 347 <bold>21</bold> <italic><tp:taxon-name>Elasmia cave</tp:taxon-name></italic> female genitalia paratype slide E.H.M. 409 <bold>22</bold> <italic><tp:taxon-name>Elasmia mandela santaana</tp:taxon-name></italic> female genitalia paratype slide E.H.M. 410 <bold>23</bold> Eighth sternite of male of <italic><tp:taxon-name>Elasmia packardii</tp:taxon-name></italic> slide E.H.M. 343 <bold>24</bold> Eighth sternite of male of <italic><tp:taxon-name>Elasmia cave</tp:taxon-name></italic> paratype slide E.H.M. 355 <bold>25</bold> Eighth sternite of male of <italic><tp:taxon-name>Elasmia mandela santaana</tp:taxon-name></italic> paratype slide E.H.M. 359.</p></caption><graphic xmlns:xlink="http://www.w3.org/1999/xlink" xlink:href="ZooKeys-149-051-g004.jpg" position="float" orientation="portrait" xlink:type="simple"/></fig></tp:treatment-sec></tp:taxon-treatment>
